# Supplementary material for: Characterization of the Volatile Constituents of Plai (Zingiber purpureum) by Gas Chromatography–Mass Spectrometry
Source: Molecules. 2024 Mar 8;29(6):1216. doi: 10.3390/molecules29061216 (PMC10975921; doi:10.3390/molecules29061216)
Supplement: Supplementary file 1 [file molecules-29-01216-s001.zip]

Archive with 1 entries (1 files):
- molecules-2883310-supplementary.pdf
